# Supplementary material for: Albuminuria and Mental Illness Risk: Results From National Health and Nutrition Examination Survey 2005–2018 and Mendelian Randomization Analyses
Source: Brain Behav. 2025 May 11;15(5):e70545. doi: 10.1002/brb3.70545 (PMC12066806; doi:10.1002/brb3.70545)
Supplement: Supplementary file 7 — Table S1 Baseline characteristics of the research population with different types of depression. [file BRB3-15-e70545-s004.xls]

## Sheet: Sheet1
Disease	Source	Num
schizophrenia	GCST90043704	456348
bipolar disorder type I	GCST90042719	108781
bipolar disorder type II	GCST90042720	108781
anxiety disorder	GCST90225526	502480
autism	GCST90275138	54976
panic disorder	F5_PANIC	373422
schizotypal personality disorder	F5_SCHIZPER	401199
persistent delusional disorder	F5_SCHIZOTYP	399208
obsessive-compulsive disorder	F5_OCD	370229
Post-traumatic stress disorder	F5_PTSD	370669
depression	F5_DEPRESSIO	248501
social phobia	F5_SOCPHOB	370878
