# Supplementary material for: Albuminuria and Mental Illness Risk: Results From National Health and Nutrition Examination Survey 2005–2018 and Mendelian Randomization Analyses
Source: Brain Behav. 2025 May 11;15(5):e70545. doi: 10.1002/brb3.70545 (PMC12066806; doi:10.1002/brb3.70545)
Supplement: Supplementary file 9 — Table S3 Inclusion of instrumental variables. [file BRB3-15-e70545-s006.xls]

## Sheet: Sheet1
Exposure	SNP	Effect_Allele	Other_Allele	Beta	EAF	SE	P-value	R2	F-statistic	mr_keep_Anxiety disorder	mr_keep_Persistent delusion syndrome	mr_keep_Depression	mr_keep_Schizophrenia	mr_keep_Schizotypal personality disorder	mr_keep_Panic disorder	mr_keep_PTSD	mr_keep_Obsessive-compulsive disorder	mr_keep_Bipolar I disorder	mr_keep_Bipolar II disorder	mr_keep_Social anxiety disorder	mr_keep_Autism
albuminuria	rs10162723	T	C	0.0404	0.2489	0.0078	2.22e-07	0.000610261	213.082	TRUE	TRUE	TRUE	TRUE	TRUE	TRUE	TRUE	TRUE	TRUE	TRUE	TRUE	TRUE
	rs10187034	T	C	0.0503	0.1414	0.0096	1.61e-07	0.000614336	214.506	TRUE	TRUE	TRUE	TRUE	TRUE	TRUE	TRUE	TRUE	TRUE	TRUE	TRUE	TRUE
	rs10424248	A	C	-0.0322	0.6081	0.0068	2.19e-06	0.000494188	172.533	TRUE	TRUE	TRUE	TRUE	TRUE	TRUE	TRUE	TRUE	TRUE	TRUE	TRUE	TRUE
	rs10783580	A	G	0.0362	0.3082	0.0073	7.09e-07	0.000558805	195.105	TRUE	TRUE	TRUE	TRUE	TRUE	TRUE	TRUE	TRUE	TRUE	TRUE	TRUE	TRUE
	rs10933	T	C	-0.0322	0.4525	0.0069	3.06e-06	0.000513741	179.363	TRUE	TRUE	TRUE	TRUE	TRUE	TRUE	TRUE	TRUE	TRUE	TRUE	TRUE	TRUE
	rs112430120	A	C	-0.0676	0.9392	0.0144	2.67e-06	0.000521897	182.212	TRUE	TRUE	TRUE	TRUE	TRUE	TRUE	TRUE	TRUE	TRUE	TRUE	TRUE	TRUE
	rs112607182	T	C	0.0758	0.0746	0.0139	4.95e-08	0.000793299	277.043	TRUE	FALSE	FALSE	TRUE	FALSE	TRUE	FALSE	FALSE	TRUE	TRUE	FALSE	TRUE
	rs115695318	A	T	-0.0702	0.9348	0.0149	2.46e-06	0.000600718	209.748	TRUE	TRUE	TRUE	TRUE	TRUE	TRUE	TRUE	TRUE	TRUE	TRUE	TRUE	TRUE
	rs116633868	A	T	-0.0871	0.9549	0.0172	4.11e-07	0.000653433	228.166	TRUE	TRUE	TRUE	TRUE	TRUE	TRUE	TRUE	TRUE	TRUE	TRUE	TRUE	TRUE
	rs11722924	C	G	-0.0428	0.5278	0.0067	1.68e-10	0.000913089	318.915	FALSE	FALSE	FALSE	FALSE	FALSE	FALSE	FALSE	FALSE	FALSE	FALSE	FALSE	FALSE
	rs1260326	T	C	0.0455	0.3925	0.007	8.03e-11	0.000987276	344.853	TRUE	TRUE	TRUE	TRUE	TRUE	TRUE	TRUE	TRUE	TRUE	TRUE	TRUE	TRUE
	rs12740811	A	G	0.0522	0.904	0.0114	4.67e-06	0.000472945	165.113	TRUE	TRUE	TRUE	TRUE	TRUE	TRUE	TRUE	TRUE	TRUE	TRUE	TRUE	TRUE
	rs1337526	A	G	-0.0677	0.2107	0.0083	3.45e-16	0.00152445	532.773	TRUE	TRUE	TRUE	TRUE	TRUE	TRUE	TRUE	TRUE	TRUE	TRUE	TRUE	TRUE
	rs13411109	A	G	0.0376	0.5703	0.0069	5.06e-08	0.000692906	241.959	TRUE	TRUE	TRUE	TRUE	TRUE	TRUE	TRUE	TRUE	TRUE	TRUE	TRUE	TRUE
	rs141338202	T	C	0.084	0.0404	0.0182	3.92e-06	0.000547092	191.013	TRUE	TRUE	TRUE	TRUE	TRUE	TRUE	TRUE	TRUE	TRUE	TRUE	TRUE	TRUE
	rs142588802	A	G	0.1507	0.0135	0.0314	1.59e-06	0.000604905	211.211	TRUE	TRUE	TRUE	TRUE	TRUE	TRUE	TRUE	TRUE	TRUE	TRUE	TRUE	TRUE
	rs1672990	A	G	0.0402	0.7343	0.0076	1.23e-07	0.00063059	220.185	TRUE	TRUE	TRUE	TRUE	TRUE	TRUE	TRUE	TRUE	TRUE	TRUE	TRUE	TRUE
	rs17035646	A	G	0.043	0.3425	0.0071	1.39e-09	0.000832766	290.838	TRUE	TRUE	TRUE	TRUE	TRUE	TRUE	TRUE	TRUE	TRUE	TRUE	TRUE	TRUE
	rs17158386	A	G	0.0547	0.2613	0.0079	4.39e-12	0.00115508	403.534	TRUE	TRUE	TRUE	TRUE	TRUE	TRUE	TRUE	TRUE	TRUE	TRUE	TRUE	TRUE
	rs17590686	C	G	-0.0448	0.828	0.0093	1.46e-06	0.000571669	199.599	TRUE	TRUE	TRUE	TRUE	TRUE	TRUE	TRUE	TRUE	TRUE	TRUE	TRUE	TRUE
	rs17689595	A	G	0.0415	0.1744	0.0089	3.12e-06	0.000495955	173.15	TRUE	TRUE	TRUE	TRUE	TRUE	TRUE	TRUE	TRUE	TRUE	TRUE	TRUE	TRUE
	rs1815150	T	C	0.0332	0.4524	0.0067	7.22e-07	0.000546125	190.676	TRUE	TRUE	TRUE	TRUE	TRUE	TRUE	TRUE	TRUE	TRUE	TRUE	TRUE	TRUE
	rs1841992	A	G	-0.1244	0.7645	0.024	2.18e-07	0.00557236	1955.38	TRUE	TRUE	TRUE	TRUE	TRUE	TRUE	TRUE	TRUE	TRUE	TRUE	TRUE	FALSE
	rs186260549	A	C	-0.137	0.2299	0.0269	3.53e-07	0.00664595	2334.63	TRUE	TRUE	FALSE	TRUE	FALSE	TRUE	FALSE	FALSE	TRUE	TRUE	FALSE	FALSE
	rs2009733	A	G	-0.0308	0.498	0.0067	4.29e-06	0.000474312	165.591	TRUE	FALSE	TRUE	TRUE	TRUE	TRUE	TRUE	TRUE	TRUE	TRUE	TRUE	TRUE
	rs2043538	T	C	-0.0336	0.6794	0.0071	2.22e-06	0.00049181	171.703	TRUE	TRUE	TRUE	TRUE	TRUE	TRUE	TRUE	TRUE	TRUE	TRUE	TRUE	TRUE
	rs2070803	A	G	-0.0318	0.5738	0.0068	2.92e-06	0.000494605	172.679	TRUE	TRUE	TRUE	TRUE	TRUE	TRUE	TRUE	TRUE	TRUE	TRUE	TRUE	TRUE
	rs2138034	C	G	-0.0326	0.626	0.0069	2.31e-06	0.000497635	173.737	TRUE	FALSE	FALSE	TRUE	FALSE	TRUE	FALSE	FALSE	TRUE	TRUE	FALSE	TRUE
	rs2277537	A	G	0.0404	0.5901	0.0068	2.83e-09	0.00078958	275.743	TRUE	TRUE	TRUE	TRUE	TRUE	TRUE	TRUE	TRUE	TRUE	TRUE	TRUE	TRUE
	rs2470893	T	C	0.0441	0.3224	0.0072	9.07e-10	0.00084972	296.763	TRUE	TRUE	TRUE	TRUE	TRUE	TRUE	TRUE	TRUE	TRUE	TRUE	TRUE	TRUE
	rs2603796	A	G	0.033	0.3558	0.007	2.43e-06	0.000499211	174.288	TRUE	TRUE	TRUE	TRUE	TRUE	TRUE	TRUE	TRUE	TRUE	TRUE	TRUE	TRUE
	rs2760995	A	G	-0.0436	0.2012	0.0085	2.91e-07	0.000611039	213.354	TRUE	TRUE	TRUE	TRUE	TRUE	TRUE	TRUE	TRUE	TRUE	TRUE	TRUE	TRUE
	rs28601761	C	G	0.0385	0.581	0.007	3.8e-08	0.000721675	252.012	TRUE	TRUE	TRUE	TRUE	TRUE	TRUE	TRUE	TRUE	TRUE	TRUE	TRUE	FALSE
	rs28650790	T	C	0.039	0.1889	0.0085	4.47e-06	0.000466085	162.717	TRUE	TRUE	TRUE	TRUE	TRUE	TRUE	TRUE	TRUE	TRUE	TRUE	TRUE	TRUE
	rs28797	A	G	0.0335	0.3078	0.0073	4.45e-06	0.000478211	166.953	TRUE	TRUE	TRUE	TRUE	TRUE	TRUE	TRUE	TRUE	TRUE	TRUE	TRUE	TRUE
	rs3741378	T	C	-0.0474	0.1406	0.0097	1.03e-06	0.000542959	189.57	TRUE	TRUE	TRUE	TRUE	TRUE	TRUE	TRUE	TRUE	TRUE	TRUE	TRUE	TRUE
	rs4641276	T	C	-0.0416	0.2447	0.0078	9.64e-08	0.000639691	223.364	TRUE	TRUE	TRUE	TRUE	TRUE	TRUE	TRUE	TRUE	TRUE	TRUE	TRUE	TRUE
	rs4899263	A	G	-0.0404	0.5315	0.0069	4.77e-09	0.000812841	283.873	TRUE	TRUE	TRUE	TRUE	TRUE	TRUE	TRUE	TRUE	TRUE	TRUE	TRUE	TRUE
	rs515533	T	G	-0.0442	0.486	0.0068	8.03e-11	0.000976054	340.929	TRUE	TRUE	TRUE	TRUE	TRUE	TRUE	TRUE	TRUE	TRUE	TRUE	TRUE	TRUE
	rs55773739	A	G	0.0473	0.1466	0.0097	1.08e-06	0.000559808	195.455	TRUE	TRUE	TRUE	TRUE	TRUE	TRUE	TRUE	TRUE	TRUE	TRUE	TRUE	TRUE
	rs55932961	A	G	-0.0466	0.1878	0.0086	6.01e-08	0.000662461	231.32	TRUE	TRUE	TRUE	TRUE	TRUE	TRUE	TRUE	TRUE	TRUE	TRUE	TRUE	TRUE
	rs59464125	A	G	0.0317	0.5008	0.0069	4.34e-06	0.000502444	175.417	TRUE	TRUE	TRUE	TRUE	TRUE	TRUE	TRUE	TRUE	TRUE	TRUE	TRUE	TRUE
	rs6142609	A	G	-0.0324	0.599	0.0068	1.89e-06	0.000504303	176.066	TRUE	TRUE	TRUE	TRUE	TRUE	TRUE	TRUE	TRUE	TRUE	TRUE	TRUE	TRUE
	rs62370442	T	G	-0.0553	0.0953	0.0121	4.87e-06	0.000527324	184.108	TRUE	TRUE	TRUE	TRUE	TRUE	TRUE	TRUE	TRUE	TRUE	TRUE	TRUE	TRUE
	rs6535594	A	G	0.0431	0.5018	0.0067	1.25e-10	0.000928793	324.405	TRUE	TRUE	TRUE	TRUE	TRUE	TRUE	TRUE	TRUE	TRUE	TRUE	TRUE	TRUE
	rs67339103	A	G	0.0554	0.229	0.0083	2.48e-11	0.00108378	378.596	TRUE	TRUE	TRUE	TRUE	TRUE	TRUE	TRUE	TRUE	TRUE	TRUE	TRUE	TRUE
	rs677888	T	G	-0.0427	0.7578	0.0078	4.39e-08	0.00066929	233.707	TRUE	TRUE	TRUE	TRUE	TRUE	TRUE	TRUE	TRUE	TRUE	TRUE	TRUE	TRUE
	rs6922396	T	C	0.0332	0.4151	0.0068	1.05e-06	0.00053523	186.87	TRUE	TRUE	TRUE	TRUE	TRUE	TRUE	TRUE	TRUE	TRUE	TRUE	TRUE	TRUE
	rs700231	T	C	0.0357	0.5873	0.0068	1.52e-07	0.000617818	215.722	TRUE	TRUE	TRUE	TRUE	TRUE	TRUE	TRUE	TRUE	TRUE	TRUE	TRUE	TRUE
	rs72714327	T	C	0.0834	0.0383	0.0179	3.17e-06	0.00051239	178.891	TRUE	TRUE	TRUE	TRUE	TRUE	TRUE	TRUE	TRUE	TRUE	TRUE	TRUE	TRUE
	rs72999622	T	C	-0.1234	0.9812	0.0264	2.95e-06	0.000561792	196.149	TRUE	TRUE	TRUE	TRUE	TRUE	TRUE	TRUE	TRUE	TRUE	TRUE	TRUE	TRUE
	rs73065147	T	C	-0.0684	0.9248	0.0129	1.14e-07	0.000650741	227.225	TRUE	TRUE	TRUE	TRUE	TRUE	TRUE	TRUE	TRUE	TRUE	TRUE	TRUE	TRUE
	rs73419149	A	T	-0.0473	0.8197	0.0087	5.43e-08	0.000661307	230.917	TRUE	TRUE	TRUE	TRUE	TRUE	TRUE	TRUE	TRUE	TRUE	TRUE	TRUE	TRUE
	rs73440097	T	G	-0.0325	0.3381	0.007	3.44e-06	0.000472753	165.046	TRUE	TRUE	TRUE	TRUE	TRUE	TRUE	TRUE	TRUE	TRUE	TRUE	TRUE	TRUE
	rs7583481	A	G	0.0369	0.759	0.008	3.98e-06	0.000498129	173.91	TRUE	TRUE	TRUE	TRUE	TRUE	TRUE	TRUE	TRUE	TRUE	TRUE	TRUE	TRUE
	rs7652384	T	C	-0.0436	0.1634	0.0092	2.15e-06	0.000519724	181.453	TRUE	TRUE	TRUE	TRUE	TRUE	TRUE	TRUE	TRUE	TRUE	TRUE	TRUE	TRUE
	rs7786992	A	G	-0.0761	0.0602	0.0155	9.12e-07	0.000655287	228.813	TRUE	TRUE	TRUE	TRUE	TRUE	TRUE	TRUE	TRUE	TRUE	TRUE	TRUE	TRUE
	rs782619	C	G	-0.0322	0.4921	0.0068	2.19e-06	0.000518291	180.952	FALSE	FALSE	FALSE	FALSE	FALSE	FALSE	FALSE	FALSE	FALSE	FALSE	FALSE	TRUE
	rs78936062	A	T	-0.1612	0.8971	0.011	1.26e-48	0.00479751	1682.17	TRUE	TRUE	TRUE	TRUE	TRUE	TRUE	TRUE	TRUE	TRUE	TRUE	TRUE	FALSE
	rs816305	T	C	-0.0341	0.5084	0.007	1.11e-06	0.000581241	202.943	TRUE	TRUE	TRUE	TRUE	TRUE	TRUE	TRUE	TRUE	TRUE	TRUE	TRUE	TRUE
	rs934287	A	G	-0.0399	0.1859	0.0085	2.68e-06	0.000481873	168.232	TRUE	TRUE	TRUE	TRUE	TRUE	TRUE	TRUE	TRUE	TRUE	TRUE	TRUE	TRUE
	rs9905220	A	G	-0.0411	0.2715	0.0075	4.25e-08	0.00066821	233.329	TRUE	TRUE	TRUE	TRUE	TRUE	TRUE	TRUE	TRUE	TRUE	TRUE	TRUE	TRUE
	rs6968865	A	T	-0.0419	0.5873	0.0068	7.19e-10	0.000851045	297.227	FALSE	FALSE	FALSE	FALSE	FALSE	FALSE	FALSE	FALSE	FALSE	FALSE	FALSE	TRUE
a T or F is to show inclusion or non-inclusion in the corresponding MR analysis, respectively.
b Statistical power was calculated based on the sample size, the significance level of 0.05, and a ratio of cases to controls.
