# Supplementary material for: Albuminuria and Mental Illness Risk: Results From National Health and Nutrition Examination Survey 2005–2018 and Mendelian Randomization Analyses
Source: Brain Behav. 2025 May 11;15(5):e70545. doi: 10.1002/brb3.70545 (PMC12066806; doi:10.1002/brb3.70545)
Supplement: Supplementary file 10 — Table S4 MR analysis. [file BRB3-15-e70545-s014.xls]

## Sheet: Sheet1
exposure	outcome	method	nsnp	beta	se	pval	or	or_lci95	or_uci95
albuminuria	Anxiety disorder	MR Egger	60	0.00292703	0.0014801	0.0527339	1.00293	1.00003	1.00585
		Weighted median	60	0.00130516	0.000931872	0.161339	1.00131	0.999479	1.00314
		Inverse variance weighted	60	-0.000225371	0.000664122	0.734344	0.999775	0.998474	1.00108
		Simple mode	60	0.00186129	0.00205246	0.368172	1.00186	0.997841	1.0059
		Weighted mode	60	0.00186129	0.00113364	0.105937	1.00186	0.999639	1.00409
	Persistent delusion syndrome	MR Egger	57	0.269664	0.297642	0.368887	1.30952	0.730728	2.34678
		Weighted median	57	0.201337	0.165478	0.223718	1.22304	0.884264	1.6916
		Inverse variance weighted	57	0.298398	0.111922	0.00767299	1.3477	1.08224	1.67827
		Simple mode	57	0.421674	0.336712	0.215656	1.52451	0.78798	2.94948
		Weighted mode	57	0.146396	0.241699	0.547166	1.15765	0.720842	1.85916
	Depression	MR Egger	57	0.0481963	0.0680268	0.481633	1.04938	0.918387	1.19905
		Weighted median	57	0.0488557	0.0386285	0.205958	1.05007	0.973501	1.13266
		Inverse variance weighted	57	0.0292585	0.025648	0.253965	1.02969	0.979208	1.08278
		Simple mode	57	0.112763	0.0741199	0.133797	1.11937	0.968011	1.29439
		Weighted mode	57	0.0898953	0.0538363	0.100542	1.09406	0.984498	1.21581
	Schizophrenia	MR Egger	60	0.167465	0.580753	0.7741	1.1823	0.378776	3.69042
		Weighted median	60	0.615657	0.385695	0.110438	1.85087	0.869094	3.94173
		Inverse variance weighted	60	0.506388	0.249483	0.0423818	1.65929	1.01755	2.70574
		Simple mode	60	0.305405	0.762587	0.690246	1.35717	0.304444	6.0501
		Weighted mode	60	0.424248	0.576928	0.465035	1.52844	0.493353	4.73521
	Schizotypal personality disorder	MR Egger	57	0.114278	0.582787	0.845264	1.12106	0.357727	3.51325
		Weighted median	57	-0.184483	0.322758	0.567604	0.831534	0.441716	1.56537
		Inverse variance weighted	57	-0.0936796	0.219217	0.669133	0.910574	0.592536	1.39932
		Simple mode	57	-0.297211	0.710714	0.67741	0.742887	0.184481	2.99154
		Weighted mode	57	0.0233638	0.476519	0.96107	1.02364	0.402278	2.60476
	Panic disorder	MR Egger	60	0.000724307	0.000966776	0.456765	1.00072	0.99883	1.00262
		Weighted median	60	0.000751324	0.000640979	0.241136	1.00075	0.999495	1.00201
		Inverse variance weighted	60	0.000234815	0.00041788	0.574171	1.00023	0.999416	1.00105
		Simple mode	60	0.00173355	0.00142037	0.227135	1.00174	0.99895	1.00453
		Weighted mode	60	0.00140686	0.00096032	0.148232	1.00141	0.999525	1.00329
	PTSD	MR Egger	57	0.713045	0.255975	0.00731545	2.04019	1.23532	3.36947
		Weighted median	57	0.145497	0.153416	0.342935	1.15661	0.856245	1.56235
		Inverse variance weighted	57	0.124565	0.0972047	0.200029	1.13266	0.936172	1.37038
		Simple mode	57	0.0246234	0.349444	0.944075	1.02493	0.516703	2.03304
		Weighted mode	57	0.316583	0.25194	0.214121	1.37243	0.837597	2.24877
	Obsessive-compulsive disorder	MR Egger	57	0.051763	0.320397	0.872245	1.05313	0.562021	1.97337
		Weighted median	57	0.0986642	0.164332	0.548243	1.1037	0.799773	1.52311
		Inverse variance weighted	57	0.0596936	0.120675	0.620838	1.06151	0.837922	1.34476
		Simple mode	57	0.116804	0.375235	0.756742	1.1239	0.538667	2.34495
		Weighted mode	57	0.130896	0.245441	0.595928	1.13985	0.70457	1.84404
	Bipolar I disorder	MR Egger	60	-0.605202	0.39683	0.132671	0.545964	0.250827	1.18837
		Weighted median	60	-0.0363657	0.282566	0.897597	0.964288	0.55422	1.67777
		Inverse variance weighted	60	0.153785	0.17132	0.369372	1.16624	0.8336	1.63162
		Simple mode	60	0.343619	0.653989	0.60126	1.41004	0.391332	5.08064
		Weighted mode	60	-0.377544	0.411373	0.362478	0.685543	0.306103	1.53533
	Bipolar II disorder	MR Egger	60	0.50547	0.413762	0.226784	1.65777	0.736752	3.73014
		Weighted median	60	-0.274159	0.276663	0.321711	0.760211	0.442011	1.30748
		Inverse variance weighted	60	-0.200636	0.178547	0.261133	0.81821	0.576611	1.16104
		Simple mode	60	0.215159	0.594352	0.718642	1.24006	0.386829	3.97525
		Weighted mode	60	0.101155	0.366597	0.783566	1.10645	0.539358	2.26979
	Social anxiety disorder	MR Egger	57	0.169733	0.246012	0.493134	1.18499	0.731652	1.91921
		Weighted median	57	0.0307139	0.140284	0.826696	1.03119	0.783297	1.35754
		Inverse variance weighted	57	0.0100224	0.0935106	0.914647	1.01007	0.84092	1.21325
		Simple mode	57	-0.0470111	0.279837	0.867193	0.954077	0.551292	1.65115
		Weighted mode	57	0.123773	0.215808	0.568581	1.13176	0.741403	1.72764
	Autism	MR Egger	58	0.0230728	0.0487386	0.63777	1.02334	0.930108	1.12592
		Weighted median	58	-0.0213987	0.0297314	0.47169	0.978829	0.923419	1.03756
		Inverse variance weighted	58	-0.0141135	0.0174762	0.419331	0.985986	0.952784	1.02034
		Simple mode	58	-0.0234844	0.0561246	0.677203	0.976789	0.875037	1.09037
		Weighted mode	58	-0.0270916	0.0422884	0.524324	0.973272	0.895855	1.05738
