# Supplementary material for: Albuminuria and Mental Illness Risk: Results From National Health and Nutrition Examination Survey 2005–2018 and Mendelian Randomization Analyses
Source: Brain Behav. 2025 May 11;15(5):e70545. doi: 10.1002/brb3.70545 (PMC12066806; doi:10.1002/brb3.70545)
Supplement: Supplementary file 11 — Table S5 Sensitivity analysis. [file BRB3-15-e70545-s010.xls]

## Sheet: Sheet1
exposure	outcome		No. of SNPs	Method	Heterogeneity MR–Egger		Heterogeneity IVW		MR–Egger Pleiotropy Test
					Cochran’s Q	p-Value	Cochran’s Q	p-Value	MR–Egger Intercept	p-Value
albuminuria	Anxiety disorder		60		67.3422	0.187828	73.8193	0.0926663	-0.000173902	0.0215602
albuminuria	Persistent delusion syndrome		57		60.6182	0.280437	60.6302	0.312552	0.00145822	0.917279
albuminuria	Depression		57		60.7833	0.275495	60.8834	0.304579	-0.000961651	0.764564
albuminuria	Schizophrenia		60		65.3372	0.237061	65.8087	0.253012	0.0186645	0.52019
albuminuria	Schizotypal personality disorder		57		61.5894	0.252126	61.7559	0.277991	-0.0105427	0.701276
albuminuria	Panic disorder		60		55.397	0.572685	55.7122	0.597455	-2.70028e-05	0.576637
albuminuria	PTSD		57		43.8131	0.860862	49.989	0.700577	-0.029867	0.0160208
albuminuria	Obsessive-compulsive disorder		57		70.5786	0.0768224	70.5796	0.0908928	0.0004027	0.978748
albuminuria	Bipolar I disorder		60		52.3642	0.683956	56.8603	0.554801	0.0418061	0.0382597
albuminuria	Bipolar II disorder		60		49.2299	0.787161	52.8086	0.701681	-0.0388821	0.0635209
albuminuria	Social anxiety disorder		57		39.1124	0.948058	39.605	0.952365	-0.00810904	0.485714
albuminuria	Autism		58		54.0876	0.547591	54.7556	0.55975	-0.00182989	0.417209
