# Supplementary material for: Albuminuria and Mental Illness Risk: Results From National Health and Nutrition Examination Survey 2005–2018 and Mendelian Randomization Analyses
Source: Brain Behav. 2025 May 11;15(5):e70545. doi: 10.1002/brb3.70545 (PMC12066806; doi:10.1002/brb3.70545)
Supplement: Supplementary file 12 — Table S6 Reverse MR analysis. [file BRB3-15-e70545-s008.xls]

## Sheet: Sheet1
exposure	outcome	nSNP	method	pvalue
Anxiety disorder	albuminuria	10	IVW	0.31275
Persistent delusion syndrome	albuminuria	13	IVW	0.201604
Depression	albuminuria	12	IVW	0.94215
Schizophrenia	albuminuria	6	IVW	0.190977
Schizotypal personality disorder	albuminuria	2	IVW	0.520933
Panic disorder	albuminuria	10	IVW	0.570973
PTSD	albuminuria	14	IVW	0.728775
Obsessive-compulsive disorder	albuminuria	18	IVW	0.617279
Bipolar I disorder	albuminuria	12	IVW	0.726919
Bipolar II disorder	albuminuria	6	IVW	0.539138
Social anxiety disorder	albuminuria	11	IVW	0.498754
Autism	albuminuria	25	IVW	0.0637669
